# Supplementary material for: The Transition from MODIS to VIIRS for Global Volcano Thermal Monitoring
Source: Sensors (Basel). 2022 Feb 22;22(5):1713. doi: 10.3390/s22051713 (PMC8914890; doi:10.3390/s22051713)
Supplement: Supplementary file 1 [file sensors-22-01713-s001.zip]

Archive with 1 entries (1 files):
- sensors-1545034-supplementary.pdf
